# Supplementary material for: Polarized light use in the nocturnal bull ant, Myrmecia midas
Source: R Soc Open Sci. 2017 Aug 30;4(8):170598. doi: 10.1098/rsos.170598 (PMC5579118; doi:10.1098/rsos.170598)
Supplement: FreasC_DataSet_ESM [file rsos170598supp1.xlsx]

## Sheet: Outbound 4-6m
Nest 1						Nest 2
Outbound 4-6m Minus 45º			Outbound 4-6m Plus 45º			Outbound 4-6m Minus 45º			Outbound 4-6m Plus 45º
Exit Orientation	Reorientation		Exit Orientation	Reorientation		Exit Orientation	Reorientation		Exit Orientation	Reorientation
-17	22		0	20		-62	86		30	-41
-35	31		-12	22		-35	38		39	-6
-30	23		-3	-1		-34	24		41	-38
-11	20		-9	3		-26	30		-8	1
-29	22		-37	20		-13	28		0	0
-14	5		-14	35		-16	32		27	-50
-10	32		-6	16		-48	29		42	-32
-46	38		-10	-122		-17	4		1	-17
1	-15		-13	7		-53	52		27	-40
-52	44		-18	19		117	-91		32	-44
-22	12		-33	33		-32	33		38	-37
-26	24		-23	34		-32	32		48	-47
-14	-15		4	-2		-41	1		17	-2
-20	23		-75	33		-21	3		29	-51
-22	49		-14	24		-27	9		-100	-81
-18	24		-32	8		-27	21		33	-29
-33	63		-18	36		-8	-6		19	-19
-19	24		-38	56		-40	20		28	-4
-44	26		-5	22		-17	-40		34	-10
-29	27		8	1		-16	6		0	1
-134	139		-50	27		0	3		53	-29
-22	17		-31	16		-51	79		61	-39
-14	20		22	-17		-47	83		234	74
-29	22		-75	40		-39	29		35	-55
-23	21		-13	6		-34	21
						-39	32

## Sheet: Outbound 1-2m
Nest 1
Outbound 1-2m Minus 45º			Outbound 1-2m Plus 45º
Exit Orientation	Reorientation		Exit Orientation	Reorientation
0	14		51	-45
-63	54		57	-29
-51	67		1	6
67	-52		39	-42
-14	31		-7	8
20	-11		40	-16
-25	48		28	-42
-20	59		42	-18
-21	60		45	-70
-12	12		-5	0
-27	29		65	-48
-20	23		85	-53
10	20		31	-50
-35	36		-15	5
-14	0		40	-75
-16	7		6	-13
-41	40		22	-19
-36	43		63	-30
-22	24
-111	115
-29	22
-23	21
Retreaters(Exit Orientation)	Reorientation +180 for retreaters		Retreaters(Exit Orientation)	Reorientation +180 for retreaters
161	341		205	162
148	328		213	139
98	278		196	165
111	291		243	141
215	395		230	137
			-102	140
			226	105
			178	185

## Sheet: Inbound 14m Tree
Released at foraging tree
Inbound 4-6m Minus 45º			Inbound 4-6m Plus 45º
Exit Orientation	Reorientation		Exit Orientation	Reorientation
-23	12		45	-56
-22	13		39	-56
-63	80		48	-63
-31	37		45	-77
-42	36		27	-31
-49	47		38	-60
-87	96		16	-25
-52	17		16	-26
-40	14		47	-28
-45	29		2	-7
-32	25		36	-48
-6	16		35	-45
-24	21		40	-44
-63	65		42	7
Inbound
Released 7m from the nest - Tested 1-2m
Inbound 1-2m Minus 45º			Inbound 1-2m Plus 45º
Exit Orientation	Reorientation		Exit Orientation	Reorientation
-27	18		88	-97
-33	36		66	-37
-54	70		46	-25
-36	30		21	-24
-38	27		-17	18
-44	42		58	-47
9	-4		52	-38
-36	56		36	-34
-25	61		49	-51
-38	40		47	-13
-27	19		38	-48
-71	49		45	-45
-56	51		-2	5
-23	22		19	-28

## Sheet: Inbound 1-2m
Inbound 1-2m Minus 45º			Inbound 1-2m Plus 45º
Exit Orientation	Reorientation		Exit Orientation	Reorientation
-50	57		26	-18
-51	64		19	-14
-1	13		42	-61
-30	30		5	-71
-20	22		31	-36
-27	25		51	-48
-15	-29		-15	0
3	-2		25	-21
-39	40		33	-40
-30	49		23	-25
-58	53		4	-18
-18	30		-5	7
-27	58		27	-40
-18	16		21	-25
-15	13		8	-3
-3	-3
